# Supplementary material for: Use of COVID-19 Convalescent Plasma for Treatment of Symptomatic SARS-CoV-2 Infection at a Children’s Hospital: A Contribution to a Still Inadequate Body of Evidence
Source: Children (Basel). 2023 Feb 10;10(2):350. doi: 10.3390/children10020350 (PMC9955755; doi:10.3390/children10020350)
Supplement: Supplementary file 1 [file children-10-00350-s001.zip]

Archive with 1 entries (1 files):
- children-2104874-supplementary.pdf
